# Supplementary material for: Full-length in meso structure and mechanism of rat kynurenine 3-monooxygenase inhibition
Source: Commun Biol. 2021 Feb 4;4:159. doi: 10.1038/s42003-021-01666-5 (PMC7862291; doi:10.1038/s42003-021-01666-5)
Supplement: Supplementary file 3 — Supplementary Data 1 [file 42003_2021_1666_MOESM3_ESM.xlsx]

## Sheet: Figure1A
conc(μM)	1		2		3		4		5		Ro 61-8048
100	100.231	96.422									98.579	94.322
30	103.872	103.928									102.611	104.6
10	97.206	92.894									94.63	94.63
3	99.139	95.862									72.366	74.382
1	82.924	77.715	101.631	100.287	103.116	95.974	103.644	98.57	104.068	99.027	37.359	37.779
0.3	66.625	65.813	100.175	105.86	103.424	101.967	105.655	98.84	105.02	103.9	12.406	14.871
0.1	41.392	37.639	96.534	95.022	98.803	97.991	92.836	87.583	98.831	98.187	5.377	7.729
0.03	15.123	13.527	85.556	87.349	101.659	101.827	74.223	71.311	96.366	97.599	7.785	11.65
0.01			57.383	59.651	91.241	91.745	34.926	39.429	61.668	55.815
0.003			27.249	25.289	36.015	34.671	15.532	16.103	26.745	24.029
0.001			12.098	9.914	11.034	10.698	4.544	6.826	8.234	5.153
0.0003			0.42	-1.736	4.341	2.492	8.447	4.544	-0.084	0.924

## Sheet: Figure1B
conc(μM)	1		2		3		4		5		Ro 61-8048
100	88.823	91.129	89.857	101.15					92.534	87.152	89.963	91.58
30	95.689	94.681	91.739	94.31					96.988	90.811	98.075	95.98
10	85.217	86.225	91.421	90.175					91.394	86.119	87.099	89.538
3	81.532	78.325	87.152	90.36					90.758	91.235	77.185	81.347
1	63.532	64.963	84.342	81.108	88.796	84.342	97.77	93.954	80.763	83.945	71.114	72.121
0.3	39.195	35.882	62.763	63.717	92.189	91.102	101.075	95.593	66.289	71.564	47.52	47.997
0.1	15.999	19.657	46.009	47.122	83.123	84.395	83.017	80.975	45.876	47.97	21.99	21.221
0.03	4.679	12.234	18.04	20.744	81.32	81.294	60.472	60.579	17.908	20.93	9.186	13.905
0.01					56.639	55.764	32.955	32.767
0.003					23.793	23.289	21.212	19.707
0.001					6.429	5.077	12.64	13.043
0.0003					0.676	0.623	11.108	10.786

## Sheet: Figure1C
conc(μM)	1		2		3		4		5		Ro 61-8048
100
30	103.948	103.556	105.453	104.572					105.453	105.453	105.453	105.453
10	100.447	99.963	104.323	102.973					104.9	105.453	104.869	104.896
3	88.143	85.656	104.081	103.175					104.554	104.431	100.863	99.409
1	60.21	55.9	101.656	98.875					102.461	102.749	34.54	30.293
0.3	33.56	36.86	92.215	94.377	105.453	105.453			94.431	95.48	9.982	16.379
0.1	16.992	14.953	76.729	80.095	104.322	104.397			74.228	77.353	7.8	13.947
0.03	1.868	10.412	51.308	49.094	100.244	98.487			34.761	35.598	4.914	11.092
0.01					32.497	26.636
0.003					12.328	13.039
0.001					11.006	10.835
0.0003					6.79	4.27

## Sheet: Figure1D
conc(μM)	1		2		3		4		5		Ro 61-8048
100
30	87.724	87.499	94.743	94.698	100.421	100.882			79.041	78.552	99.995	100.184
10	58.4	59.197	81.219	82.819	100.251	99.692			41.579	44.538	97.726	97.601
3	20.083	21.339	55.742	50.255	97.654	95.84			25.131	11.631	86.872	86.727
1	9.422	20.94	29.165	33.805	91.689	83.933			27.001	5.549	18.248	25.802
0.3	4.271	6.904	28.63	28.56	62.011	48.933			-4.516	-5.147	6.605	2.668
0.1	0.969	1.853	6.064	5.77	41.538	6.135			27.319	-6.37	6.038	6.971
0.03	4.961	3.155	25.825	11.538	32.218	-2.698			-12.843	-4.094	12.914	13.94
0.01
0.003
0.001
0.0003

## Sheet: Figure4C
hKMO + ligand	D184A/Y185P/Q187A + ligand	hKMO - ligand	D184A/Y185P/Q187A - ligand
123.439	66.5786	15.0262	14.3703
126.899	69.1305	13.5542	16.7997
121.317	75.0578	13.7849	14.8084
127.157	86.9519	12.7632	19.4611
126.023	82.367	13.7418	21.1834
128.248	84.5615	15.2029	17.9007

## Sheet: Figure4D
Dilution factor	WT			R85A			R380A			D184A /Y185P			D184A/Q187A			D184A/Y185P/Q187A
1	0.111	0.117	0.104	0.202	0.197	0.199	0.09	0.09	0.089	0.298	0.287	0.29	0.085	0.088	0.086	0.294	0.278	0.238
0.5	0.09	0.088	0.084	0.229	0.232	0.245	0.086	0.077	0.079	0.335	0.327	0.335	0.1	0.095	0.09	0.277	0.254	0.252
0.25	0.085	0.087	0.081	0.269	0.26	0.275	0.074	0.077	0.076	0.324	0.325	0.328	0.143	0.144	0.141	0.271	0.276	0.272
0.125	0.077	0.084	0.082	0.321	0.322	0.334	0.085	0.086	0.087	0.351	0.35	0.36	0.25	0.254	0.255	0.335	0.327	0.337
0.0625	0.124	0.136	0.168	0.358	0.354	0.345	0.128	0.138	0.137	0.373	0.358	0.36	0.3	0.309	0.318	0.354	0.346	0.351
0.03125	0.221	0.233	0.241	0.352	0.35	0.355	0.217	0.211	0.223	0.358	0.355	0.368	0.329	0.34	0.345	0.358	0.355	0.363
0.015625	0.303	0.305	0.304	0.361	0.357	0.361	0.284	0.301	0.302	0.358	0.356	0.366	0.341	0.352	0.346	0.357	0.359	0.364
0.007813	0.326	0.332	0.324	0.357	0.356	0.365	0.32	0.328	0.33	0.359	0.358	0.375	0.351	0.357	0.359	0.36	0.363	0.372
0.003906	0.343	0.357	0.34	0.363	0.364	0.361	0.344	0.354	0.355	0.366	0.358	0.379	0.352	0.368	0.364	0.361	0.363	0.365
0.001953	0.344	0.357	0.342	0.347	0.352	0.361	0.347	0.357	0.358	0.359	0.356	0.373	0.356	0.369	0.362	0.359	0.367	0.367
0.000977	0.348	0.362	0.349	0.359	0.36	0.358	0.358	0.367	0.365	0.366	0.354	0.377	0.354	0.369	0.362	0.362	0.363	0.368
0.000488	0.349	0.355	0.355	0.356	0.362	0.357	0.36	0.365	0.362	0.364	0.355	0.375	0.359	0.364	0.364	0.37	0.354	0.364
0.000244	0.35	0.361	0.352	0.354	0.355	0.357	0.356	0.369	0.363	0.361	0.357	0.379	0.355	0.369	0.363	0.356	0.361	0.368
0.000122	0.351	0.356	0.358	0.358	0.357	0.358	0.357	0.366	0.358	0.364	0.351	0.372	0.365	0.368	0.368	0.37	0.365	0.364
6.1e-05	0.35	0.361	0.357	0.358	0.361	0.356	0.355	0.372	0.358	0.362	0.351	0.365	0.362	0.367	0.362	0.359	0.36	0.363
0	0.361	0.361	0.35	0.351	0.362	0.358	0.351	0.362	0.359	0.362	0.353	0.362	0.364	0.371	0.366	0.364	0.37	0.374

## Sheet: Supplementary Figure 5B
Enzyme [log M]	Rat KMO			Rat KMO liposome			Human KMO			Human KMO liposome
-6.1107							0.084	0.091	0.088	0.091	0.088	0.094
-6.12494	0.108	0.088	0.087	0.089	0.088	0.087
-6.41173							0.084	0.084	0.08	0.083	0.086	0.087
-6.42597	0.09	0.087	0.089	0.087	0.087	0.084
-6.71276							0.078	0.079	0.086	0.086	0.081	0.085
-6.727	0.12	0.093	0.098	0.113	0.116	0.116
-7.01379							0.079	0.084	0.08	0.082	0.084	0.087
-7.02803	0.156	0.135	0.139	0.159	0.159	0.161
-7.31482							0.084	0.086	0.086	0.146	0.143	0.151
-7.32906	0.218	0.178	0.179	0.187	0.19	0.192
-7.61585							0.143	0.145	0.138	0.19	0.185	0.188
-7.63009	0.213	0.201	0.209	0.207	0.211	0.211
-7.91688							0.187	0.19	0.184	0.206	0.199	0.204
-7.93112	0.22	0.231	0.213	0.212	0.206	0.212
-8.21791							0.207	0.211	0.208	0.213	0.209	0.212
-8.23215	0.231	0.218	0.225	0.215	0.223	0.223
-8.51894							0.21	0.216	0.218	0.217	0.209	0.221
-8.53318	0.247	0.216	0.223	0.213	0.22	0.224
-8.81997							0.223	0.223	0.224	0.224	0.219	0.222
-8.83421	0.237	0.223	0.227	0.224	0.224	0.229
-9.121							0.216	0.222	0.226	0.219	0.217	0.217
-9.13524	0.255	0.22	0.222	0.218	0.223	0.223
-9.42203							0.226	0.223	0.227	0.224	0.223	0.218
-9.43627	0.234	0.225	0.226	0.225	0.223	0.227
-9.72306							0.218	0.225	0.225	0.221	0.218	0.215
-9.7373	0.259	0.221	0.22	0.216	0.218	0.227
-10.0241							0.217	0.225	0.224	0.224	0.22	0.214
-10.0383	0.237	0.22	0.22	0.221	0.216	0.222
-10.3251							0.219	0.222	0.233	0.224	0.212	0.22
-10.3394	0.258	0.217	0.218	0.216	0.217	0.22

## Sheet: Supplementary Figure 9A
hKMO + ligand	hKMO - ligand	D184A/Y185P/Q187A + Ligand	D184A/Y185P/Q187A - Ligand	hKMO + ligand	hKMO - ligand	D184A/Y185P/Q187A + Ligand	D184A/Y185P/Q187A - Ligand
15180	19680	12060	11740	13440	14400	17860	17580
18700	19110	11720	11750	13240	13460	16880	17780
17020	23040	13900	11940	13150	12760	17240	17720
