# Supplementary material for: Full-length in meso structure and mechanism of rat kynurenine 3-monooxygenase inhibition
Source: Commun Biol. 2021 Feb 4;4:159. doi: 10.1038/s42003-021-01666-5 (PMC7862291; doi:10.1038/s42003-021-01666-5)
Supplement: Supplementary file 4 — Supplementary Data 2 [file 42003_2021_1666_MOESM4_ESM.xlsx]

## Sheet: Supplementary Figure 2A
retension	260nm	280nm
0.0332354	0	0
0.0664708	0.04	-0.074
0.0997062	0.024	-0.083
0.132942	0.031	-0.096
0.166177	0.043	-0.097
0.199412	0.059	-0.119
0.232648	0.033	-0.087
0.265883	0.019	-0.055
0.299119	0.061	-0.029
0.332354	0.103	-0.001
0.365589	0.112	-0.011
0.398825	0.157	-0.047
0.43206	0.219	-0.06
0.465296	0.333	0.079
0.498531	0.412	0.16
0.531766	0.39	0.088
0.565002	0.322	0.023
0.598237	0.226	-0.06
0.631472	0.174	-0.097
0.664708	0.114	-0.116
0.697943	0.094	-0.17
0.731179	0.064	-0.21
0.764414	0.068	-0.197
0.797649	0.029	-0.22
0.830885	-0.008	-0.246
0.86412	-0.019	-0.281
0.897356	0.005	-0.227
0.930591	0.034	-0.196
0.963826	0.011	-0.206
0.997062	0.019	-0.193
1.0303	0.01	-0.185
1.06353	-0.008	-0.187
1.09677	0.015	-0.19
1.13	0.01	-0.23
1.16324	-0.044	-0.247
1.19647	-0.04	-0.253
1.22971	-0.068	-0.269
1.26294	-0.081	-0.323
1.29618	-0.088	-0.309
1.32942	-0.099	-0.315
1.36265	-0.107	-0.27
1.39589	-0.105	-0.267
1.42912	-0.111	-0.302
1.46236	-0.112	-0.3
1.49559	-0.106	-0.294
1.52883	-0.095	-0.288
1.56206	-0.102	-0.347
1.5953	-0.088	-0.31
1.62853	-0.096	-0.348
1.66177	-0.101	-0.328
1.69501	-0.103	-0.322
1.72824	-0.118	-0.346
1.76148	-0.135	-0.342
1.79471	-0.133	-0.351
1.82795	-0.136	-0.352
1.86118	-0.131	-0.406
1.89442	-0.176	-0.396
1.92765	-0.139	-0.378
1.96089	-0.123	-0.312
1.99412	-0.135	-0.291
2.02736	-0.135	-0.253
2.06059	-0.138	-0.276
2.09383	-0.135	-0.299
2.12707	-0.154	-0.302
2.1603	-0.176	-0.318
2.19354	-0.197	-0.352
2.22677	-0.228	-0.367
2.26001	-0.249	-0.378
2.29324	-0.248	-0.391
2.32648	-0.242	-0.407
2.35971	-0.252	-0.373
2.39295	-0.259	-0.422
2.42618	-0.306	-0.429
2.45942	-0.27	-0.417
2.49265	-0.245	-0.398
2.52589	-0.263	-0.397
2.55913	-0.316	-0.439
2.59236	-0.315	-0.402
2.6256	-0.293	-0.43
2.65883	-0.293	-0.404
2.69207	-0.309	-0.4
2.7253	-0.327	-0.4
2.75854	-0.321	-0.462
2.79177	-0.305	-0.442
2.82501	-0.33	-0.43
2.85824	-0.328	-0.444
2.89148	-0.314	-0.452
2.92471	-0.36	-0.478
2.95795	-0.343	-0.392
2.99119	-0.304	-0.387
3.02442	-0.307	-0.39
3.05766	-0.315	-0.411
3.09089	-0.29	-0.414
3.12413	-0.301	-0.409
3.15736	-0.347	-0.405
3.1906	-0.345	-0.386
3.22383	-0.353	-0.421
3.25707	-0.37	-0.449
3.2903	-0.409	-0.481
3.32354	-0.403	-0.501
3.35677	-0.395	-0.529
3.39001	-0.397	-0.521
3.42325	-0.418	-0.495
3.45648	-0.424	-0.5
3.48972	-0.43	-0.501
3.52295	-0.425	-0.511
3.55619	-0.414	-0.5
3.58942	-0.44	-0.518
3.62266	-0.431	-0.506
3.65589	-0.446	-0.495
3.68913	-0.44	-0.522
3.72236	-0.461	-0.53
3.7556	-0.487	-0.529
3.78883	-0.475	-0.56
3.82207	-0.476	-0.512
3.85531	-0.454	-0.483
3.88854	-0.493	-0.545
3.92178	-0.491	-0.585
3.95501	-0.489	-0.561
3.98825	-0.494	-0.53
4.02148	-0.5	-0.519
4.05472	-0.484	-0.547
4.08795	-0.51	-0.574
4.12119	-0.509	-0.525
4.15442	-0.506	-0.558
4.18766	-0.494	-0.588
4.2209	-0.511	-0.614
4.25413	-0.556	-0.601
4.28737	-0.548	-0.595
4.3206	-0.556	-0.593
4.35384	-0.541	-0.597
4.38707	-0.534	-0.61
4.42031	-0.555	-0.607
4.45354	-0.558	-0.587
4.48678	-0.554	-0.579
4.52001	-0.576	-0.582
4.55325	-0.574	-0.607
4.58648	-0.588	-0.605
4.61972	-0.614	-0.603
4.65296	-0.611	-0.624
4.68619	-0.61	-0.646
4.71943	-0.593	-0.631
4.75266	-0.592	-0.621
4.7859	-0.597	-0.617
4.81913	-0.608	-0.573
4.85237	-0.608	-0.628
4.8856	-0.614	-0.653
4.91884	-0.657	-0.647
4.95207	-0.659	-0.637
4.98531	-0.642	-0.626
5.01854	-0.627	-0.608
5.05178	-0.635	-0.615
5.08502	-0.611	-0.606
5.11825	-0.629	-0.582
5.15149	-0.636	-0.607
5.18472	-0.656	-0.584
5.21796	-0.652	-0.622
5.25119	-0.664	-0.659
5.28443	-0.665	-0.629
5.31766	-0.674	-0.665
5.3509	-0.701	-0.701
5.38413	-0.725	-0.724
5.41737	-0.71	-0.702
5.4506	-0.719	-0.704
5.48384	-0.725	-0.722
5.51708	-0.716	-0.752
5.55031	-0.737	-0.743
5.58355	-0.748	-0.735
5.61678	-0.76	-0.776
5.65002	-0.79	-0.82
5.68325	-0.765	-0.776
5.71649	-0.76	-0.766
5.74972	-0.782	-0.752
5.78296	-0.778	-0.763
5.81619	-0.776	-0.764
5.84943	-0.787	-0.79
5.88266	-0.782	-0.755
5.9159	-0.772	-0.731
5.94914	-0.816	-0.78
5.98237	-0.829	-0.792
6.01561	-0.813	-0.757
6.04884	-0.794	-0.699
6.08208	-0.808	-0.761
6.11531	-0.808	-0.791
6.14855	-0.805	-0.766
6.18178	-0.802	-0.754
6.21502	-0.798	-0.754
6.24825	-0.812	-0.786
6.28149	-0.823	-0.813
6.31472	-0.806	-0.792
6.34796	-0.832	-0.82
6.3812	-0.831	-0.827
6.41443	-0.86	-0.868
6.44767	-0.855	-0.87
6.4809	-0.838	-0.858
6.51414	-0.848	-0.852
6.54737	-0.842	-0.841
6.58061	-0.872	-0.832
6.61384	-0.846	-0.843
6.64708	-0.864	-0.805
6.68031	-0.878	-0.858
6.71355	-0.848	-0.871
6.74678	-0.86	-0.848
6.78002	-0.873	-0.857
6.81326	-0.848	-0.846
6.84649	-0.874	-0.89
6.87973	-0.883	-0.882
6.91296	-0.861	-0.895
6.9462	-0.864	-0.839
6.97943	-0.855	-0.848
7.01267	-0.856	-0.834
7.0459	-0.863	-0.841
7.07914	-0.845	-0.832
7.11237	-0.855	-0.841
7.14561	-0.826	-0.815
7.17885	-0.85	-0.794
7.21208	-0.858	-0.849
7.24532	-0.846	-0.849
7.27855	-0.869	-0.882
7.31179	-0.873	-0.86
7.34502	-0.9	-0.848
7.37826	-0.927	-0.848
7.41149	-0.951	-0.868
7.44473	-0.933	-0.825
7.47796	-0.935	-0.856
7.5112	-0.943	-0.885
7.54443	-0.916	-0.863
7.57767	-0.897	-0.83
7.61091	-0.858	-0.813
7.64414	-0.782	-0.749
7.67738	-0.677	-0.604
7.71061	-0.489	-0.411
7.74385	-0.248	-0.228
7.77708	0.137	0.114
7.81032	0.772	0.701
7.84355	1.511	1.438
7.87679	2.601	2.456
7.91002	4.011	3.841
7.94326	5.996	5.766
7.97649	8.744	8.452
8.00973	12.016	11.657
8.04297	16.23	15.959
8.0762	21.18	20.961
8.10944	27.243	27.313
8.14267	35.139	35.516
8.17591	44.474	45.513
8.20914	55.163	57.433
8.24238	66.783	70.312
8.27561	77.757	83.098
8.30885	90.487	97.997
8.34208	106.53	117.078
8.37532	121.801	136.073
8.40855	135.856	153.339
8.44179	148.24	169.124
8.47503	158.623	182.799
8.50826	167.904	195.369
8.5415	175.4	205.685
8.57473	177.758	210.168
8.60797	178.078	211.861
8.6412	175.431	209.998
8.67444	172.695	207.895
8.70767	168.884	204.196
8.74091	163.824	199.039
8.77414	157.313	192.018
8.80738	149.295	182.954
8.84061	138.737	170.489
8.87385	132.515	163.178
8.90709	128.009	158.175
8.94032	121.321	150.384
8.97356	114.857	142.749
9.00679	108.706	135.577
9.04003	102.723	128.403
9.07326	97.068	121.784
9.1065	91.583	115.213
9.13973	85.603	107.968
9.17297	80.669	102.097
9.2062	75.802	96.156
9.23944	71.833	91.403
9.27267	68.306	87.114
9.30591	65.069	83.138
9.33915	61.903	79.384
9.37238	58.712	75.561
9.40562	54.982	71.001
9.43885	53.031	68.583
9.47209	51.78	67.103
9.50532	49.865	64.747
9.53856	48.156	62.63
9.57179	46.744	61.035
9.60503	45.438	59.455
9.63826	44.29	58.129
9.6715	43.143	56.74
9.70473	41.822	55.096
9.73797	40.929	54.109
9.77121	39.776	52.756
9.80444	39.013	51.84
9.83768	38.345	51.073
9.87091	37.698	50.395
9.90415	36.905	49.449
9.93738	35.945	48.303
9.97062	34.529	46.595
10.0039	34.183	46.254
10.0371	34.236	46.298
10.0703	33.599	45.602
10.1036	33.194	45.175
10.1368	32.884	44.876
10.17	32.512	44.457
10.2033	32.335	44.305
10.2365	32.059	44.054
10.2697	31.412	43.236
10.303	31.097	42.949
10.3362	30.537	42.269
10.3694	30.392	42.129
10.4027	30.173	41.958
10.4359	29.935	41.788
10.4691	29.601	41.375
10.5024	29.06	40.708
10.5356	28.021	39.426
10.5689	28.037	39.556
10.6021	28.259	39.823
10.6353	27.916	39.51
10.6686	27.679	39.213
10.7018	27.548	39.132
10.735	27.411	39.049
10.7683	27.361	39.056
10.8015	27.268	39.012
10.8347	26.777	38.441
10.868	26.585	38.178
10.9012	26.194	37.735
10.9344	26.175	37.808
10.9677	26.175	37.883
11.0009	26.098	37.844
11.0342	25.882	37.694
11.0674	25.428	37.209
11.1006	24.496	35.946
11.1339	24.743	36.33
11.1671	25.132	36.92
11.2003	24.93	36.734
11.2336	24.88	36.698
11.2668	24.867	36.717
11.3	24.822	36.712
11.3333	24.909	36.954
11.3665	24.891	36.978
11.3997	24.589	36.704
11.433	24.459	36.548
11.4662	24.249	36.287
11.4994	24.319	36.44
11.5327	24.427	36.641
11.5659	24.383	36.669
11.5992	24.295	36.569
11.6324	24.066	36.249
11.6656	23.361	35.354
11.6989	23.675	35.864
11.7321	24.039	36.406
11.7653	23.959	36.343
11.7986	23.984	36.396
11.8318	23.989	36.538
11.865	24.02	36.531
11.8983	24.227	36.863
11.9315	24.256	36.985
11.9647	24.073	36.784
11.998	24.004	36.766
12.0312	23.864	36.619
12.0644	23.958	36.736
12.0977	24.144	37.013
12.1309	24.272	37.281
12.1642	24.191	37.206
12.1974	24.004	36.937
12.2306	23.413	36.094
12.2639	23.735	36.594
12.2971	24.062	37.195
12.3303	24.12	37.26
12.3636	24.163	37.308
12.3968	24.217	37.449
12.43	24.323	37.617
12.4633	24.464	37.858
12.4965	24.527	37.998
12.5297	24.435	37.844
12.563	24.368	37.731
12.5962	24.324	37.726
12.6294	24.46	37.949
12.6627	24.59	38.182
12.6959	24.695	38.38
12.7292	24.69	38.375
12.7624	24.455	38.018
12.7956	23.948	37.226
12.8289	24.372	37.887
12.8621	24.562	38.196
12.8953	24.61	38.247
12.9286	24.698	38.373
12.9618	24.785	38.478
12.995	24.866	38.631
13.0283	25.02	38.886
13.0615	25.052	38.933
13.0947	25.022	38.877
13.128	25.07	38.898
13.1612	25.068	38.905
13.1945	25.251	39.199
13.2277	25.477	39.479
13.2609	25.632	39.671
13.2942	25.692	39.777
13.3274	25.509	39.468
13.3606	25.099	38.888
13.3939	25.62	39.56
13.4271	26.052	40.096
13.4603	26.243	40.32
13.4936	26.477	40.633
13.5268	26.776	41.022
13.56	27.115	41.442
13.5933	27.581	42.053
13.6265	27.869	42.418
13.6597	28.174	42.76
13.693	28.652	43.298
13.7262	29.077	43.846
13.7595	29.686	44.599
13.7927	30.438	45.546
13.8259	31.125	46.457
13.8592	31.791	47.315
13.8924	32.289	47.818
13.9256	32.448	47.929
13.9589	33.731	49.652
13.9921	34.989	51.291
14.0253	36.071	52.537
14.0586	37.195	54.027
14.0918	38.4	55.471
14.125	39.727	57.164
14.1583	41.38	59.292
14.1915	42.897	61.167
14.2247	44.387	63.043
14.258	45.953	65.007
14.2912	47.615	67.057
14.3245	49.682	69.645
14.3577	51.863	72.381
14.3909	53.938	75.059
14.4242	56.059	77.742
14.4574	57.717	79.677
14.4906	59.12	81.31
14.5239	62.255	85.365
14.5571	65.13	88.953
14.5903	67.805	92.368
14.6236	70.57	95.836
14.6568	73.331	99.391
14.69	76.487	103.387
14.7233	79.999	107.816
14.7565	83.141	111.663
14.7898	86.055	115.295
14.823	89.024	119.037
14.8562	92.407	123.214
14.8895	95.945	127.708
14.9227	99.662	132.563
14.9559	103.176	136.839
14.9892	106.414	140.932
15.0224	108.53	143.539
15.0556	109.874	144.85
15.0889	114.383	150.8
15.1221	117.976	155.356
15.1553	121.076	159.267
15.1886	124.056	162.93
15.2218	126.702	166.327
15.255	129.522	169.845
15.2883	132.745	173.979
15.3215	134.925	176.531
15.3548	136.59	178.567
15.388	137.68	179.855
15.4212	139.23	181.715
15.4545	140.973	183.845
15.4877	142.424	185.655
15.5209	143.189	186.566
15.5542	143.598	186.858
15.5874	142.302	185.08
15.6206	140.31	182.563
15.6539	142.314	185.018
15.6871	142.388	185.043
15.7203	141.951	184.333
15.7536	141.423	183.534
15.7868	140.453	182.284
15.82	139.608	181.174
15.8533	139.204	180.608
15.8865	137.369	178.247
15.9198	135.639	175.877
15.953	133.003	172.455
15.9862	131.081	169.905
16.0195	129.401	167.659
16.0527	128.014	165.866
16.0859	125.819	163.146
16.1192	123.072	159.486
16.1524	119.464	154.78
16.1856	115.788	150.024
16.2189	115.353	149.442
16.2521	113.054	146.538
16.2853	110.539	143.319
16.3186	108.159	140.283
16.3518	105.872	137.295
16.385	103.41	134.198
16.4183	101.078	131.127
16.4515	97.946	127.128
16.4848	94.915	123.286
16.518	91.597	118.987
16.5512	88.932	115.649
16.5845	86.438	112.478
16.6177	83.917	109.235
16.6509	81.259	105.811
16.6842	78.298	102.011
16.7174	74.691	97.302
16.7506	71.429	93.12
16.7839	70.521	91.926
16.8171	67.976	88.796
16.8503	65.618	85.772
16.8836	63.467	82.988
16.9168	61.325	80.319
16.9501	59.22	77.648
16.9833	57.117	74.967
17.0165	54.635	71.729
17.0498	52.406	68.924
17.083	50.082	65.932
17.1162	48.268	63.57
17.1495	46.462	61.257
17.1827	44.808	59.174
17.2159	43.055	56.957
17.2492	41.095	54.521
17.2824	38.835	51.62
17.3156	36.969	49.247
17.3489	36.372	48.521
17.3821	34.822	46.606
17.4153	33.29	44.71
17.4486	32.013	43.076
17.4818	30.761	41.554
17.5151	29.508	40.025
17.5483	28.192	38.398
17.5815	26.578	36.407
17.6148	25.384	34.909
17.648	24.015	33.198
17.6812	22.932	31.89
17.7145	21.942	30.696
17.7477	21.002	29.562
17.7809	20.021	28.429
17.8142	19.042	27.25
17.8474	17.972	25.971
17.8806	17.083	24.893
17.9139	16.879	24.762
17.9471	16.239	23.997
17.9803	15.622	23.25
18.0136	15.068	22.629
18.0468	14.598	22.091
18.0801	14.111	21.539
18.1133	13.609	21.033
18.1465	12.969	20.242
18.1798	12.513	19.67
18.213	11.963	18.962
18.2462	11.567	18.477
18.2795	11.208	18.02
18.3127	10.854	17.562
18.3459	10.454	17.099
18.3792	10.013	16.499
18.4124	9.481	15.733
18.4456	9.101	15.259
18.4789	8.988	15.095
18.5121	8.61	14.558
18.5453	8.262	14.051
18.5786	7.901	13.544
18.6118	7.562	13.071
18.6451	7.273	12.605
18.6783	6.969	12.12
18.7115	6.55	11.543
18.7448	6.243	11.069
18.778	5.887	10.56
18.8112	5.58	10.142
18.8445	5.305	9.698
18.8777	5.048	9.338
18.9109	4.783	8.889
18.9442	4.485	8.443
18.9774	4.157	7.982
19.0106	3.9	7.591
19.0439	3.798	7.367
19.0771	3.588	7.03
19.1104	3.33	6.675
19.1436	3.132	6.372
19.1768	2.952	6.071
19.2101	2.747	5.784
19.2433	2.58	5.498
19.2765	2.351	5.138
19.3098	2.194	4.894
19.343	2.046	4.62
19.3762	1.902	4.443
19.4095	1.796	4.205
19.4427	1.641	3.998
19.4759	1.508	3.836
19.5092	1.391	3.619
19.5424	1.235	3.453
19.5756	1.165	3.293
19.6089	1.114	3.218
19.6421	1.012	3.037
19.6754	0.922	2.913
19.7086	0.861	2.932
19.7418	0.861	2.892
19.7751	0.835	2.906
19.8083	0.839	2.964
19.8415	0.863	3.07
19.8748	0.936	3.221
19.908	0.961	3.348
19.9412	1.059	3.586
19.9745	1.194	3.848
20.0077	1.344	4.165
20.0409	1.446	4.453
20.0742	1.601	4.717
20.1074	1.738	5.068
20.1406	1.876	5.439
20.1739	2.098	5.811
20.2071	2.256	6.213
20.2404	2.451	6.564
20.2736	2.574	6.902
20.3068	2.768	7.299
20.3401	2.956	7.674
20.3733	3.117	8.12
20.4065	3.29	8.414
20.4398	3.463	8.718
20.473	3.603	9.008
20.5062	3.741	9.268
20.5395	3.857	9.534
20.5727	3.969	9.705
20.6059	4.058	9.867
20.6392	4.12	10.02
20.6724	4.085	10.011
20.7057	4.092	10.001
20.7389	4.132	10.059
20.7721	4.171	10.014
20.8054	4.128	9.983
20.8386	4.09	9.907
20.8718	4.02	9.796
20.9051	3.926	9.624
20.9383	3.834	9.453
20.9715	3.715	9.166
21.0048	3.592	8.857
21.038	3.458	8.565
21.0712	3.339	8.291
21.1045	3.174	7.97
21.1377	3.012	7.658
21.1709	2.878	7.309
21.2042	2.718	6.954
21.2374	2.538	6.593
21.2707	2.368	6.297
21.3039	2.183	5.955
21.3371	2.017	5.626
21.3704	1.89	5.351
21.4036	1.779	5.054
21.4368	1.626	4.785
21.4701	1.437	4.477
21.5033	1.274	4.145
21.5365	1.148	3.834
21.5698	1.008	3.569
21.603	0.911	3.306
21.6362	0.741	3.058
21.6695	0.594	2.804
21.7027	0.467	2.601
21.7359	0.347	2.352
21.7692	0.234	2.141
21.8024	0.121	1.96
21.8357	0.05	1.804
21.8689	-0.028	1.66
21.9021	-0.095	1.434
21.9354	-0.199	1.33
21.9686	-0.281	1.194
22.0018	-0.326	1.107
22.0351	-0.396	1.011
22.0683	-0.464	0.874
22.1015	-0.526	0.905
22.1348	-0.608	0.677
22.168	-0.68	0.575
22.2012	-0.667	0.53
22.2345	-0.681	0.486
22.2677	-0.732	0.396
22.3009	-0.812	0.321
22.3342	-0.793	0.306
22.3674	-0.848	0.234
22.4007	-0.868	0.2
22.4339	-0.853	0.23
22.4671	-0.889	0.201
22.5004	-0.879	0.148
22.5336	-0.906	0.173
22.5668	-0.935	0.15
22.6001	-0.949	0.075
22.6333	-0.973	0.091
22.6665	-0.995	0.059
22.6998	-0.993	0.029
22.733	-1.007	-0.015
22.7662	-1.032	0.006
22.7995	-1.014	-0.001
22.8327	-1.03	-0.02
22.866	-1.018	-0.043
22.8992	-1.037	-0.025
22.9324	-1.059	-0.006
22.9657	-1.042	-0.01
22.9989	-1.023	-0.005
23.0321	-1.011	0.057
23.0654	-1.001	0.053
23.0986	-0.983	-0.035
23.1318	-0.994	-0.075
23.1651	-1.003	-0.082
23.1983	-0.946	-0.053
23.2315	-0.934	-0.067
23.2648	-0.902	-0.01
23.298	-0.856	-0.059
23.3312	-0.846	-0.069
23.3645	-0.805	-0.125
23.3977	-0.763	-0.125
23.431	-0.703	-0.045
23.4642	-0.644	-0.044
23.4974	-0.622	-0.038
23.5307	-0.6	0.002
23.5639	-0.545	-0.005
23.5971	-0.538	0.005
23.6304	-0.515	-0.014
23.6636	-0.475	0.022
23.6968	-0.447	-0.017
23.7301	-0.427	-0.039
23.7633	-0.408	-0.099
23.7965	-0.393	-0.099
23.8298	-0.387	-0.142
23.863	-0.371	-0.131
23.8962	-0.38	-0.089
23.9295	-0.367	-0.116
23.9627	-0.355	-0.114
23.996	-0.363	-0.109
24.0292	-0.404	-0.137
24.0624	-0.398	-0.096
24.0957	-0.424	-0.112
24.1289	-0.429	-0.112
24.1621	-0.478	-0.104
24.1954	-0.488	-0.109
24.2286	-0.529	-0.13
24.2618	-0.552	-0.126
24.2951	-0.568	-0.124
24.3283	-0.615	-0.126
24.3615	-0.66	-0.142
24.3948	-0.686	-0.205
24.428	-0.751	-0.172
24.4612	-0.764	-0.162
24.4945	-0.796	-0.17
24.5277	-0.832	-0.176
24.561	-0.888	-0.169
24.5942	-0.912	-0.18
24.6274	-0.975	-0.215
24.6607	-0.974	-0.221
24.6939	-1.006	-0.167
24.7271	-1.056	-0.182
24.7604	-1.135	-0.188
24.7936	-1.136	-0.22
24.8268	-1.149	-0.247
24.8601	-1.148	-0.263
24.8933	-1.216	-0.244
24.9265	-1.216	-0.269
24.9598	-1.24	-0.242
24.993	-1.242	-0.264
25.0263	-1.259	-0.288
25.0595	-1.28	-0.321
25.0927	-1.306	-0.313
25.126	-1.306	-0.311
25.1592	-1.325	-0.318
25.1924	-1.321	-0.345
25.2257	-1.324	-0.351
25.2589	-1.349	-0.34
25.2921	-1.331	-0.307
25.3254	-1.317	-0.337
25.3586	-1.319	-0.365
25.3918	-1.348	-0.391
25.4251	-1.368	-0.379
25.4583	-1.365	-0.367
25.4915	-1.301	-0.319
25.5248	-1.301	-0.305
25.558	-1.313	-0.298
25.5913	-1.266	-0.303
25.6245	-1.297	-0.287
25.6577	-1.274	-0.286
25.691	-1.286	-0.306
25.7242	-1.274	-0.346
25.7574	-1.27	-0.4
25.7907	-1.292	-0.382
25.8239	-1.292	-0.391
25.8571	-1.285	-0.4
25.8904	-1.295	-0.385
25.9236	-1.277	-0.42
25.9568	-1.267	-0.421
25.9901	-1.261	-0.403
26.0233	-1.258	-0.399
26.0565	-1.247	-0.38
26.0898	-1.266	-0.352
26.123	-1.258	-0.342
26.1563	-1.279	-0.406
26.1895	-1.268	-0.37
26.2227	-1.246	-0.358
26.256	-1.25	-0.379
26.2892	-1.26	-0.416
26.3224	-1.281	-0.393
26.3557	-1.287	-0.355
26.3889	-1.287	-0.353
26.4221	-1.309	-0.375
26.4554	-1.299	-0.398
26.4886	-1.273	-0.379
26.5218	-1.271	-0.333
26.5551	-1.284	-0.342
26.5883	-1.309	-0.352
26.6216	-1.333	-0.348
26.6548	-1.341	-0.384
26.688	-1.358	-0.425
26.7213	-1.374	-0.387
26.7545	-1.369	-0.405
26.7877	-1.361	-0.393
26.821	-1.41	-0.438
26.8542	-1.414	-0.489
26.8874	-1.424	-0.482
26.9207	-1.42	-0.468
26.9539	-1.418	-0.483
26.9871	-1.442	-0.476
27.0204	-1.443	-0.459
27.0536	-1.473	-0.518
27.0868	-1.476	-0.534
27.1201	-1.452	-0.502
27.1533	-1.456	-0.522
27.1866	-1.47	-0.496
27.2198	-1.51	-0.472
27.253	-1.518	-0.533
27.2863	-1.509	-0.536
27.3195	-1.521	-0.521
27.3527	-1.509	-0.536
27.386	-1.512	-0.517
27.4192	-1.509	-0.527
27.4524	-1.517	-0.507
27.4857	-1.484	-0.493
27.5189	-1.511	-0.475
27.5521	-1.49	-0.451
27.5854	-1.496	-0.451
27.6186	-1.493	-0.421
27.6518	-1.492	-0.467
27.6851	-1.498	-0.464
27.7183	-1.498	-0.469
27.7516	-1.509	-0.437
27.7848	-1.496	-0.467
27.818	-1.439	-0.484
27.8513	-1.506	-0.457
27.8845	-1.552	-0.528
27.9177	-1.52	-0.568
27.951	-1.525	-0.574
27.9842	-1.562	-0.542
28.0174	-1.542	-0.521
28.0507	-1.511	-0.524
28.0839	-1.544	-0.552
28.1171	-1.558	-0.542
28.1504	-1.529	-0.532
28.1836	-1.552	-0.557
28.2168	-1.538	-0.575
28.2501	-1.538	-0.535
28.2833	-1.527	-0.543
28.3166	-1.547	-0.524
28.3498	-1.527	-0.515
28.383	-1.507	-0.562
28.4163	-1.507	-0.59
28.4495	-1.531	-0.602
28.4827	-1.57	-0.604
28.516	-1.551	-0.572
28.5492	-1.52	-0.586
28.5824	-1.529	-0.554
28.6157	-1.544	-0.534
28.6489	-1.555	-0.587
28.6821	-1.528	-0.592
28.7154	-1.546	-0.527
28.7486	-1.554	-0.508
28.7819	-1.554	-0.524
28.8151	-1.547	-0.521
28.8483	-1.55	-0.525
28.8816	-1.546	-0.527
28.9148	-1.567	-0.55
28.948	-1.553	-0.534
28.9813	-1.56	-0.549
29.0145	-1.57	-0.539
29.0477	-1.568	-0.581
29.081	-1.574	-0.579
29.1142	-1.586	-0.568
29.1474	-1.608	-0.562
29.1807	-1.608	-0.585
29.2139	-1.577	-0.633
29.2471	-1.561	-0.637
29.2804	-1.605	-0.603
29.3136	-1.599	-0.631
29.3469	-1.634	-0.61
29.3801	-1.652	-0.596
